# Supplementary material for: Mutant C. elegans mitofusin leads to selective removal of mtDNA heteroplasmic deletions across generations to maintain fitness
Source: BMC Biol. 2022 Feb 9;20:40. doi: 10.1186/s12915-022-01241-2 (PMC8829988; doi:10.1186/s12915-022-01241-2)
Supplement: Supplementary file 2 — Additional file 2. Individual data values. Spreadsheets of numerical data for Figures 1, 2, 3, 4 and 5 and Supplementary Figures S1-S4. [file 12915_2022_1241_MOESM2_ESM.xlsx]

## Sheet: 1B
WT	∆mtDNA	fzo-1(mut)	G1: fzo-1(mut;ht;wt); ∆mtDNA	fzo-1(mut);∆mtDNA ((g2 mut))	fzo-1(wt);∆mtDNA ((g2 wt))
97.9695	100	89.1304	90.4762	0	68.5714
96	96.5517	34.7826	70.3704	8.82353	96.875
98.8636	100	34.7826	100	3.7037	71.4286
92.6316	100	57.1429	50.7937	0	86.9565
98	95.2381	62.5	68.75	24.2424
97.9381	100	50		35.7143
94	100	72.4138		15.3846
100		69.2308
95.8333		82.6087
100		80.3922
95.6522		75
100		85.7143
100		72.973

## Sheet: 1C
WT	∆mtDNA	fzo-1(mut)	G1ht	fzo-1(mut);∆mtDNA	fzo-1(wt);∆mtDNA
100	94.7368	35.5932	100	0	100
100	100	16	100	0	100
100	100	25	84.6154	0	100
100	100	8.4507	100	0	100
100	100		100		100
	100
	100
	100
	100

## Sheet: 2B
Days	G1m	G2m	G3m	G4m
1	0	0	0	0
2	0	0	0	0
3	0	0	0	0
4	0	0	0	0
5	12	0	14	18
6	72	0	59	75
7	100	43	88	100
8	100	59	100	100
9	100	72	100	100
10	100	89	100	100
11	100	100	100	100

## Sheet: 2C
G2m	G3m	G4m	fzo-1(mut);+/∆mtDNA
0	29.1667	82.3529	80
8.82353	56.5217	75	73.3333
3.7037	61.5385	83.3333	50
0	55.5556	43.75	40
24.2424	72.973
35.7143	84.6154
15.3846

## Sheet: 2D
+/ΔmtDNA	G1ht	G1m	G2m	G3m	G4m	Gm→Gwt
86.8541	70.0602	56.4482	1.24734	0	0.00927	0.00442
97.3779	94.8246	44.1351	35.0301	0	0	0.00222
74.7425	93.088	65.8231	28.1915	0	0	0.01002
78.5491	50.4642	35.3553	9.78467	0	0.00208	0.00713
70.2222	86.1546	55.9289	19.66	0.00819	0	0.00399
61.5572	63.728	21.5636	10.3905	0.32848	0	0.00728
45.5861	78.6399	37.5877	2.70168	0	0	0.00451
61.4152	82.0742	35.8489	13.9661	0	0	0
45.7444	82.7406	41.5139	7.38974	0	0.24836	0.00394
16.8404	96.3707	84.5279	5.85847	0	0	0
80.107	72.1965	59.0496	4.61775	0	0	0.00998
53.3416	75.4364	61.7709	4.02463	0.01038	0.01837	0
54.9046	67.0511	22.0931	4.46045	0.11025	0	0.00573
7.65918		54.8412	3.31465	0	0	0.00908
49.1978		25.1739	4.86978	0	0	0
29.7645		46.7596	2.16423	0.62439	0	0.00767
1.53388		51.6438	5.6589	0	0	0.01019
18.3434		28.0616	5.60685	0	0	0.00971
8.13339		52.7289	4.62843	0	0	0.00609
63.728		71.4497	5.24347	0.00696	0	0.02391
4.4553			1.15844	0	0	0.0109
48.2968			3.54845
54.3367			2.42366
			2.27709
			2.88891
			3.30318
			4.55417
			5.818
			3.55666
			4.73661
			1.57337

## Sheet: 2E
G1wt	G2wt	G3wt	G4wt
93.6272	75.7858	86.2542	97.942
89.5025	81.7902	75.0887	88.2703
92.9805	65.6712	98.5094	79.9221
71.615	74.7425	86.4537	86.6537
92.445	72.1965	92.3382	84.9685
79.2784	77.7366	91.3832	99.3093
77.3782	83.5088	85.362	63.0689
94.0609	81.4131	73.6283	79.5537
86.7539	71.2025	75.4364	99.7692
71.4497	72.3635	15.7854	87.6606
95.705	89.296	67.5175	78.6399
84.4791	69.0956	81.2252	58.8453
96.8171	88.6791	90.1251	47.3029
63.9493	93.6272	89.0899	71.2025
76.8438	93.5191	70.0602	50
75.6983	93.9523	87.4583	72.6986
60.5696	44.2884	78.6399	87.0551
	81.7902	82.932	88.8843
	91.3832	69.0159	92.6588
	72.0298	82.3591	67.5175
		71.5323	89.7095
		69.0159
		59.4604
		78.2773
		87.5594
		54.5254
		64.0972

## Sheet: 2F
fzo-1(wt);+/ΔmtDNA	fzo-1(mut);+/ΔmtDNA	Gm→Gwt
69.8985	0	0
55.4785	0	0
84.3816	0	0
66.2044		0
73.884
46.0094
86.2542

## Sheet: 3A
1kbΔmtDNA	G1ht	G1m	G2m	G3m	G4m	Gm→Gwt
75.7858	65.5197	27.6752	11.9631	0.014087	0.000962	0.0189349
86.3539	79.5537	37.0274	0.024612	1.40983	0.001404	0.0146177
81.2252	65.9754	31.5709	6.09316	0.120646	2.54416	0.0847206
87.0551	76.0489	35.1111	2.79695	0.323579	0.00206	0.011602
79.0041	76.8438	31.864	2.00073	0.025926	0.002638	0.00509697
82.3591	71.2025	51.3463	8.45921	0.206449	0.007437	0.0582683
84.0896	78.7308	59.1862	1.18142	0.010989	0.001905	0.0208163
65.0671	75.6109	30.7786	7.15453	0.008552	0.004626	0.0850147
62.4165	81.0378	41.851	4.72568	0.094003	0.002754	0.0694534
72.1965	73.7135	26.8253	22.0166	0.010688	0.003718	0.0495097
86.4537	95.5945	40.7536	2.26659	0.211519	0	0.036622
66.8964	96.5936	33.8368	2.81316	0.031552	0.006104	0.0956465
71.4497	82.169	53.3416	4.51228	1.71379	0.004074	0.0631032
81.4131	98.2821	48.1854	3.36481	0.396994	0.003203	0.0256279
	92.0188	50	5.73128	0.005992	0.002818	0.0195574
	88.4745		2.9977	0.007654	0.003962
	83.7987		1.97318	1.03087	0.001681
	67.9871		2.00999		0.005444
			1.19239		0.002485
			6.93481

## Sheet: 3B
4kbΔmtDNA	G1ht	G1m	G2m	G3m	G4m	Gm→Gwt
29.8334	62.8507	9.92126	0.250669	0.014317	0.002857	0.014152
32.6842	65.2176	12.4137	3.87409	0.004217	0.00671	0.013038
41.851	45.5861	10.1064	0.106618	0	0	0.004647
38.1565	42.5825	4.76956	1.00732	0.003282	0	0.002851
42.681	49.1978	32.7598	1.28389	0.022029	0.002722	0.014822
39.8688	55.4785	16.1544	1.46293	0.004889	0.002834	0.005033
36.3493	47.522	26.5172	1.26038	0.003912	0.008572	0.007943
43.2269	78.187	27.3573	1.15177	0.157002	0.005978	0.009511
43.7797	50.1736	20.781	2.18433	0.002389	0.020816	0.009446
37.9806	50.5226	29.1183	3.71627	0.01445	0.004594	0.001931
31.5709	52.5465	24.1205	0.010813	0.027058	0.007027	0.014668
35.5602	52.8509	32.7598	0.026046	0.011259	0.005121	0.014805
37.501	52.6681	19.9344	0.0073427	0.0101002	0.0072583	0.0155766
36.0982	51.2871	21.3899	0.002168	0.002361	0.004356	0.008592
68.46	75.2623			0.010813	0.000926	0.01274
	47.9632			0.022964	0.004331	0.008662
	55.5426			0.008702	0.008813	0.0144
	52.2439			0.002961	0.005721	0.006633
				0.005761	0.009577	0.018653
				0.002961	0.004316	0.004631
				0.017934

## Sheet: 4A
G2m embryos	G2 non hatched eggs	G2 larve	G2m adults	G3m embryos
19.7967	54.3367	19.751	1.37604	0.22696
31.9377	41.466	15.4427	8.04926	0.04478
31.5344	31.4253	25.5843	9.08733	0.33654
39.0483	22.3498		8.18996	0
37.285	37.1131

[truncated: 28 more sheets: 4B, 4C, 4D, 4E, 4F, 4G, 5B, 5C, 5D, 5E, 5F, 5G, 5H, S1B, S2A, S2B, S2C, S2D, S3C, S3D …]
